# Supplementary material for: ABCG2 Gene Expression in Non-Small Cell Lung Cancer
Source: Biomedicines. 2024 Oct 19;12(10):2394. doi: 10.3390/biomedicines12102394 (PMC11504646; doi:10.3390/biomedicines12102394)
Supplement: Supplementary file 1 [file biomedicines-12-02394-s001.zip]

Archive with 1 entries (1 files):
- biomedicines-3236257-supplementary.pdf
